# Supplementary material for: Late-stage changes in the composition of cell walls of maize plants expressing an apoplast targeted, senescence enhanced fungal ferulic acid esterase, and the subsequent effects on tissue saccharification
Source: PLoS One. 2025 Jan 3;20(1):e0315950. doi: 10.1371/journal.pone.0315950 (PMC11698336; doi:10.1371/journal.pone.0315950)
Supplement: S1 Table — (XLSX) [file pone.0315950.s008.xlsx]

## Sheet: _xltb_storage_
XL Toolbox Settings
	export_preset	<?xml version="1.0" encoding="utf-16"?>_x000D_ <Preset xmlns:xsi="http://www.w3.org/2001/XMLSchema-instance" xmlns:xsd="http://www.w3.org/2001/XMLSchema">_x000D_ <Name>Png, 300 dpi, RGB, Transparent canvas</Name>_x000D_ <Dpi>300</Dpi>_x000D_ <FileType>Png</FileType>_x000D_ <ColorSpace>Rgb</ColorSpace>_x000D_ <Transparency>TransparentCanvas</Transparency>_x000D_ <UseColorProfile>false</UseColorPro…
	export_path	C:\Users\morri\Desktop\New Fig 3.png

## Sheet: Fig 1a
FIG. 1a
		TQ IN				mean VT1&VT2	Mean
					110d	128d	128d
	IN				TQ10&TQ13	TQ12&TQ17	TQ20& TQ21	TQ12&TQ17	TQ20& TQ21
		V6	V9	V15	VT	R	R+	sem	sem
	8	63.9314	26.03	115.293	207.359	736.997	254.55	109.508	63.85
	9	63.9314	60.599	141.49	190.943	1382.73	299.8	304.482	87.9
	10	64	96.1097	100.479	168.265	1912.3	280.05	201.298	22.65
	11		72.6352	168.789	272.261	1916.86	412.6	315.261	22.8
	12		86.4732	120.752	284.351	1869.09	395.9	208.153	113.5
	13		80	116.284	322.365	2372.92	540.45	406.896	13.65
	14			53.2483	361.106	1469.1	742.4	92.5994	237.6
	15			86.885	282.557	1849.35	721.9	328.684	210.5
	16			78.4865	366.964	1948.17	875.4	31.2734	49

## Sheet: Fig 1b
Fig. 1b
			U g FW	Ug dW
			Mean FAE leaves	MeanFAE DW	sem	sem
	TQ11	V6	2251.51	16062.6	545.537	3891.93
	TQ4	V9	3715.5	20641.7	911.636	5064.65
	TQ6	V15	4081.63	20408.1	370.584	1852.92
	TQ13	VT	5721.44	24714.8	168.579	728.207
	TQ12&TQ17	R	19957.1	22350.3	1187.72	1330.15
	TQ20&21	R+	12510.5	13379.8	504	539.022

## Sheet: Fig1c
	Fig. 1c
				mean VT1&VT2	Mean
			110d	128d	128d
			VT	R	R+
		IN	TQ10&TQ13	TQ12&TQ17	TQ20& TQ21		TQ12&TQ17	TQ20& TQ21
			VT	VR	VR+		sem	sem
		8	207.359	736.997	254.55		109.508	63.85
		9	190.943	1382.73	299.8		304.482	87.9
		10	168.265	1912.3	280.05		201.298	22.65
		11	272.261	1916.86	412.6		315.261	22.8
		12	284.351	1869.09	395.9		208.153	113.5
		13	322.365	2372.92	540.45		406.896	13.65
		14	361.106	1469.1	742.4		92.5994	237.6
		15	282.557	1849.35	721.9		328.684	210.5
		16	366.964	1948.17	875.4		31.2734	49

## Sheet: Fig 1d,e
		Fig. 1d					Fig. 1e
								LF (bulked)
			INT	ug FA / g fresh wt	SERR			ug FA / g fresh wt	SERR
		C15-C18	13	23.6988	3.19509		C15-C18	54.5831	27.9716
		TQ 25	13	452.802	4.23761		TQ 25	10698.3	413.229
		TQ 23	13	565.216	8.24483		TQ 23	14347.1	799.065
		TQ 26	13	670.931	8.97857		TQ 26	14526.3	690.781
		TQ 27	13	744.582	7.47012		TQ 27	15673.3	1254.52
		TQ 24	13	1289.56	13.5086		TQ 24	1452	620.207

## Sheet: Fig 1 f
FIG. 1 f
			ug FA / g fresh wt	ug FA / g fresh wt			SERR	SERR
			128d	128d	63d
			TQ21	TQ20	TQ13		TQ20	TQ21
		TASSEL	2432	3001	758.296		93	126
		FLORETS	3452	3168	5484.59		67	106
	9967	SILK	4983	2341	28.5048		67	195
		COB CENT	1752	842	74.9476		39	36
		COB ST	1854	737	109.282		63	16
		COB LEAF	4863	2208	353.177		79	32
		SEED	371				21
		AERIAL ROOTS	142	249			4	9

## Sheet: Fig1 g
FIG. 1g
		ug FA / g dry wt wt
	WKS	RT	4C	semRT	sem 4C
	0	1758.75	1758.75	133.215	133.215
	1	1440.94	1976.87	44.2833	61.1484
	4	1536.01	2037.53	110.914	126.992
	8	1511.2	2028.26	65.1893	45.5824
	12	1088.63	1941.08	56.273	47.4396
	16	1054.36	1624.23	31.8743	88.511
	20	1043.4	1355.15	40.864	35.5233
	24	1088.82	1282.08	28.6377	68.7424

## Sheet: Fig1 h-j
Fig. 1 h-j
		PLANT HARVESTED 107 DAYS AFTER PLANTING
				pCA		FM		FD				4C		4C		4C
				RT	serr	RT	serr	RT	seer			pCa	serr	FM	serr	FD	seer
	DAY 1	0		15277.3	210.352	4106.26	177.984	841.775	11.7763		0	15277.3	210.352	4106.26	177.984	841.775	11.7763
	WK1	1	RT	14261.3	303.363	3773.84	103.083	731.853	22.9088		1	14236	310.428	3749.6	52.4127	682.286	45.2032
	MO 1	4	RT	14892.7	120.03	3628.61	147.53	596.853	25.5055		4	14614.9	431.476	3815.25	90.2527	623.884	19.0007
	MO2	8	RT	14958.9	436.652	3668.38	35.6143	616.184	15.656		8	14297.3	57.318	3632.78	29.5589	624.021	14.3607
	MO3	12	RT	13963.3	380.804	3408.2	198.095	617.002	23.3913		12	14424.2	165.671	3676.11	50.3588	623.832	13.1979
	MO4	16	RT	13475.5	377.559	3177.95	65.88	583.436	14.7266		16	13181	201.868	3574	122.574	628.87	39.4864
	MO5	20	RT	12322.7	91.4662	3211.59	81.6182	594.251	25.3995		20	13003.3	286.23	3391.39	161.121	576.735	34.1676
	MO6	24	RT	11812.5	255.784	3167.42	101.689	579.233	36.7288		24	13464.8	0	3286.71	0	567.87	0
seer				pca	serr	ferm	serr	ferd	seer
11.7763		0		15277.3	210.352	4106.26	177.984	841.775	11.7763
22.9088		1	4C	14236	310.428	3749.6	52.4127	682.286	45.2032
25.5055		4	4C	14614.9	431.476	3815.25	90.2527	623.884	19.0007
15.656		8	4C	14297.3	57.318	3632.78	29.5589	624.021	14.3607
23.3913		12	4C	14424.2	165.671	3676.11	50.3588	623.832	13.1979
14.7266		16	4C	13181	201.868	3574	122.574	628.87	39.4864
25.3995		20	4C	13003.3	286.23	3391.39	161.121	576.735	34.1676
36.7288		24	4C	13464.8	0	3286.71	0	567.87	0

## Sheet: Fig2a TQ10
FIG 2a TQ10 C5
COLD NAOH
		pca
		C5	TQ10	serr
	5	11233.5	17684.1	137.476	2181.11
	6	16711.3	16695.6	1442.93	978.128
	7	17105.1	16176.1	641.629	2410.03
	8	14464.4	17245.1	101.403	1210.83
	9	15364.5	16568.9	515.192	3381.91
	10	13740.2	13759.4	483.789	6.1283
	11	12226.2	13867	146.904	673.423
	12	10381.1	13289.7	352.24	976.918
	13	9126.92	9568.9	118.878	367.44
	14	7754.53	9342.35	107.553	1254.48
	Mean	12810.8	14419.7
	sd	3191.04	3034.08
	sem	1009.09	959.461
	n	10
		3.16228
		ferm
		C5	TQ10		serr
	5	5354.37	3288.89	172.538	517.141
	6	4016.81	3129.94	25.8248	58.8005
	7	3991.06	3314.58	110.879	411.136
	8	4280.78	3914.84	16.8572	41.9499
	9	4640.69	3725.34	107.109	254.935
	10	5097.43	4284.22	277.551	168.918
	11	5110.27	4605.95	18.802	51.8528
	12	4303.04	3185.02	21.4981	297.191
	13	4477.06	3727.72	20.515	65.8925
	14	4933.15	3781.77	133.033	204.148
	Mean	4620.47	3695.83
	sd	483.214	485.783
	sem	152.806	153.618
	n	10
		3.16228
		ferd
		C5	TQ10	seer
	5	973.556	505.696	49.9251	40.761
	6	543.966	355.225	32.7671	38.0442
	7	617.651	478.108	36.2636	58.1206
	8	699.865	588.259	16.6069	14.2756
	9	771.037	630.631	16.2956	80.1705
	10	851.298	687.598	68.5469	30.8032
	11	1026.2	806.823	26.4895	63.0165
	12	884.711	686.849	32.9781	59.4534
	13	908.57	678.82	55.1504	45.2209
	14	891.223	654.8	35.2706	39.2459
	Mean	816.808	607.281
	sd	155.653	129.709
	sem	49.2218	41.0175
	n	10
		3.16228

## Sheet: Fig 2a TQ13
FIG 2a TQ13 C8			VT
COLD NAOH
	TQ13		PCA	SERR	FERMON	SERR	FERDIM	SERR
	INT	4	31829.6	1553.29	4205.32	34.3942	313.248	38.0448
		5	29213	847.647	3605.91	12.5465	353.713	22.4286
		6	27978.1	248.57	3711.68	102.007	432.996	19.5179
		7	25954.1	1265.38	3620.58	147.387	419.507	14.2923
		8	25144.9	1693.54	3660.41	51.3091	443.899	23.6875
		9	22340.7	774.548	4009.82	223.534	603.587	71.3758
		10	19369.4	1016.65	3980.01	179.953	589.357	44.4311
		11	18150.6	666.166	3917.83	154.591	620.004	41.5472
		12	16371.2	644.449	4032.47	134.87	667.494	112.17										VT
		Mean	24039.1		3860.45		493.756
		SD	5315.42		215.899		128.068
		SEM	1771.81		71.9664		42.6893
		n	9
			3
	C8		PCA	SERR	FERMON	SERR	FERDIM	SERR
		4	29317.3	42.2348	4397.55	115.087	401.734	46.9821
		5	32013.4	1540.48	3929.89	81.7331	425.703	26.1374
		6	31628.5	1405.64	3955.09	85.5214	522.45	26.1414
		7	31324.9	2014.73	3872.82	19.5121	492.49	30.5151
		8	27928.8	1357.59	4516.13	137.203	633.803	30.6247
		9	21371.9	493.282	4472.08	69.7863	738.392	14.7085
		10	19072.4	0	4387.21	0	737.609	0
		11	19339.2	1421.48	4259.45	62.3586	733.246	26.9244
		12	15382.9	136.326	4318.97	19.0722	730.126	23.3573
		Mean	25264.4		4234.35		601.728
		SD	6447.38		248.769		141.93
		SEM	2149.13		82.923		47.3101
		n	9
			3

[truncated: 33 more sheets: Fig 2a TQ12, Fig 2a TQ17, Fig 2a TQ20, Fig 2a TQ21, Fig2 b, Fig2 c, Fig3a,b, Fig3c, Fig 4 a-c, Fig4 d-f, Fig5 a,b c, Fig 6a, Fig 6b, Fig 6c, Fig6 d, Fig6 e,f, Fig S1ab, FigS1a Insert, FigS1c, FigS2a,b,c …]
